# Supplementary material for: Study of arsenic accumulation in rice and evaluation of protective effects of Chorchorus olitorius leaves against arsenic contaminated rice induced toxicities in Wistar albino rats
Source: BMC Pharmacol Toxicol. 2016 Oct 14;17:46. doi: 10.1186/s40360-016-0091-8 (PMC5064892; doi:10.1186/s40360-016-0091-8)
Supplement: Additional file 1: — Supplementary data for arsenic accumulation and haemato biochemical parameter analysis in rat model. (XLSX 60 kb) [file 40360_2016_91_MOESM1_ESM.xlsx]

## Sheet: Sheet1
			Root		Straw		Husk		Grain			Soaked	Rice	46.33		Control	Hb		As	Hb		Control	WBC		As	WBC		Control	RBC		As	RBC		Control	Platelet		As	Platelet		Control	SGPT		As	SGPT		Control	SGOT		As
														46.36		R1	13.5		R1	14			6000			5000			5			5.1			180			190			70			99			70
														46.31		R2	14		R2	13.5			6500			4800			5.3			4.9			190			170			40			74			82
	BR-28	Control	4.85		1.24		0.55		0.1				Mean	46.3333		R3	13.5		R3	13			6500			5000			5			4.8			180			160			70			72			78
			4.82		1.22		0.56		0.1				SD	0.0251661		R4	14		R4	13			6000			5000			5.2			4.3			180			170			81			101			85
			4.87		1.25		0.54		0.2				SEM	0.0145297		R5	14		R5	13			6500			4500			5.3			4.3			170			160			63			99			88
		Average	4.84667		1.23667		0.55		0.133333							Average	13.8		Average	13.3		Average	6300		Average	4860		Average	5.16		Average	4.68		Average	180		Average	170		Average	64.8		Average	89		Average	80.6		Average
		std	0.0251661		0.0152753		0.01		0.057735							std	0.273861		std	0.447214		std	273.861		std	219.089		std	0.151658		std	0.363318		std	7.07107		std	12.2474		std	15.2872		std	14.6458		std	6.9857		std
		sem	0.0145297		0.00881917		0.0057735		0.0333333							sem	0.122474		sem	0.2		sem	122.474		sem	97.9796		sem	0.0678233		sem	0.162481		sem	3.16228		sem	5.47723		sem	6.83667		sem	6.54981		sem	3.1241		sem
		25 ppm	12.39		8.6		5.9		4.8							NR+ L	Hb		As+L	Hb		NR+L	WBC		As+L	WBC		NR+L	RBC		As+L	RBC		NR+L	Platelet		As+L	Platelet		NR+L	SGPT		As+L	SGPT		NR+L	SGOT		As+L
			12.36		8.6		5.8		4.8							R1	14		R1	14			7000			6500			5.3			5.3			180			180			56			38			80
			12.41		8.7		5.9		4.9							R2	13.8		R2	13.5			7000			5000			5.2			4.8			170			180			67			66			77
		Average	12.3867		8.63333		5.86667		4.83333							R3	13.5		R3	13.8			6000			7000			5			4.9			180			160			69			79			93
		std	0.0251661		0.057735		0.057735		0.057735							R4	13.8		R4	14			7000			6500			5.1			5.2			170			180			48			66			75
		sem	0.0145297		0.0333333		0.0333333		0.0333333							R5	14		R5	13.5			4800			6000			5.1			4.9			180			170			82			56			84
																Average	13.82		Average	13.76		Average	6360		Average	6200		Average	5.14		Average	5.02		Average	176		Average	174		Average	64.4		Average	61		Average	81.8		Average
		50 ppm	45.6		36.46		12.1		11.9							std	0.204939		std	0.250998		std	973.653		std	758.288		std	0.114018		std	0.216795		std	5.47723		std	8.94427		std	13.0115		std	15.2315		std	7.12039		std
			45.6		36.48		12.1		11.9							sem	0.0916515		sem	0.11225		sem	435.431		sem	339.116		sem	0.0509902		sem	0.0969536		sem	2.44949		sem	4		sem	5.81893		sem	6.81175		sem	3.18434		sem
			45.7		36.46		12.2		11.8
		Average	45.6333		36.4667		12.1333		11.8667
		std	0.057735		0.011547		0.057735		0.057735
		sem	0.0333333		0.00666667		0.0333333		0.0333333
[truncated: 31 more columns]
